# Supplementary material for: Targeting Dopamine Receptor D2 by Imipridone Suppresses Uterine Serous Cancer Malignant Phenotype
Source: Cancers (Basel). 2020 Aug 27;12(9):2436. doi: 10.3390/cancers12092436 (PMC7563948; doi:10.3390/cancers12092436)
Supplement: Supplementary file 1 [file cancers-12-02436-s001.zip]

Archive with 3 entries (2 files):
- cancers-869856-supplementary/
- cancers-869856-supplementary/cancers-869856-original_images.pdf
- cancers-869856-supplementary/cancers-869856-supplementary-author proofed.pdf
